# Supplementary material for: Characterizing Federally Mandated Early Intervention for Children with Social Communication Delays: A Mixed-Methods Analysis
Source: Behav Sci (Basel). 2025 Mar 2;15(3):293. doi: 10.3390/bs15030293 (PMC11939554; doi:10.3390/bs15030293)
Supplement: Supplementary file 1 [file behavsci-15-00293-s001.zip]

Archive with 1 entries (1 files):
- behavsci-3407721-supplementary.pdf
